# Supplementary material for: Modified Lactoperoxidase System as a Promising Anticaries Agent: In Vitro Studies on Streptococcus mutans Biofilms
Source: Int J Mol Sci. 2023 Jul 28;24(15):12136. doi: 10.3390/ijms241512136 (PMC10418824; doi:10.3390/ijms241512136)
Supplement: Supplementary file 1 [file ijms-24-12136-s001.zip]

Archive with 1 entries (1 files):
- ijms-2505676-supplementary.pdf
